# Supplementary material for: PROSER1 mediates TET2 O-GlcNAcylation to regulate DNA demethylation on UTX-dependent enhancers and CpG islands
Source: Life Sci Alliance. 2021 Oct 19;5(1):e202101228. doi: 10.26508/lsa.202101228 (PMC8548262; doi:10.26508/lsa.202101228)
Supplement: Supplementary file 1 [file LSA-2021-01228_TableS1.xlsx]

## Sheet: 5' end encroachment CGI
chr1	11664056	11664828
chr1	12540321	12540530
chr1	12595876	12596235
chr1	20366089	20367041
chr1	21509055	21509851
chr1	27349428	27351525
chr1	34781275	34781998
chr1	39671550	39672415
chr1	40315332	40315773
chr1	44617067	44617613
chr1	50047972	50048648
chr1	78490939	78491831
chr1	90706545	90707214
chr1	93680765	93681948
chr1	99004376	99005028
chr1	148048703	148049461
chr1	155070936	155071446
chr1	156705066	156706862
chr1	169105528	169107173
chr10	2521547	2523030
chr10	47300041	47300950
chr10	79981472	79982537
chr10	110672077	110672668
chr10	133423183	133425243
chr11	2928558	2930526
chr11	13008783	13011037
chr11	16604506	16605677
chr11	17013296	17014857
chr11	27720512	27720726
chr11	61827524	61829238
chr11	66267280	66269337
chr11	66346499	66346787
chr11	67420616	67421408
chr11	67507596	67508960
chr11	78961962	78962168
chr11	101129215	101129706
chr11	123194718	123196278
chr12	21941020	21942423
chr12	26195327	26196197
chr12	30795614	30796823
chr12	48004106	48004948
chr12	49341936	49343092
chr12	52308178	52308776
chr12	53994041	53994628
chr12	54090409	54090704
chr12	65741712	65742620
chr12	110688806	110689542
chr12	113154398	113154815
chr12	117098831	117099616
chr12	125049514	125049981
chr13	26050587	26052127
chr13	26186284	26186755
chr13	44373235	44374307
chr13	57629452	57630188
chr13	87674345	87674664
chr13	101916075	101917125
chr13	113001802	113002065
chr14	28774197	28774557
chr14	38255049	38256332
chr14	41606655	41607126
chr14	85530150	85530614
chr14	91947237	91947980
chr14	105477813	105479363
chr15	34494291	34495937
chr15	34754242	34755211
chr15	41660337	41661024
chr15	52783990	52785729
chr15	56918028	56919807
chr15	70033853	70034084
chr15	70585041	70585619
chr15	78640845	78641479
chr15	90956663	90957469
chr15	94844772	94845407
chr16	34847121	34848739
chr16	49280126	49282632
chr17	3695758	3696257
chr17	4639420	4641639
chr17	6555809	6556604
chr17	7439510	7440709
chr17	16406992	16407645
chr17	29566068	29569060
chr17	36932088	36932323
chr17	40345144	40345587
chr17	42184273	42184591
chr17	48592072	48592449
chr17	48678203	48678644
chr17	68196222	68199732
chr17	79930105	79930598
chr17	82333144	82334518
chr18	37394026	37394501
chr18	47263371	47264307
chr18	59264770	59265109
chr18	72541739	72544555
chr19	1066867	1067674
chr19	1748168	1750090
chr19	3687788	3688264
chr19	8609453	8609885
chr19	12139879	12140402
chr19	12885272	12886225
chr19	14333531	14333772
chr19	17244372	17246691
chr19	17795295	17795508
chr19	23070513	23070749
chr19	41939868	41941103
chr19	48493039	48494091
chr19	48837231	48837517
chr19	52601293	52601896
chr19	53554160	53555000
chr19	57727217	57727660
chr2	25340440	25342735
chr2	72143992	72150046
chr2	88170172	88170867
chr2	98346410	98347724
chr2	107986368	107987011
chr2	113502518	113504217
chr2	127415899	127416217
chr2	134718128	134719423
chr2	136764890	136766126
chr2	153477935	153478944
chr2	161237949	161239684
chr2	169479371	169479946
chr2	181683146	181684450
chr2	227871514	227871828
chr20	1803178	1803906
chr20	10217487	10218336
chr20	20363756	20365500
chr20	26208002	26209712
chr20	32482386	32484873
chr20	33862694	33862959
chr20	35617065	35617347
chr20	38723487	38728729
chr20	50190061	50192485
chr20	63751604	63752974
chr21	20997105	20998245
chr21	43718412	43719950
chr22	11282137	11282637
chr22	18110347	18111431
chr22	26657117	26657665
chr22	39388349	39389099
chr22	42720145	42721115
chr22	43151313	43152163
chr22	50190520	50190820
chr22	50544141	50544565
chr3	3798829	3801088
chr3	9809792	9810487
chr3	32816702	32819014
chr3	35639017	35640072
chr3	38138366	38139198
chr3	42263452	42263819
chr3	42880727	42881380
chr3	50237961	50238213
chr3	75906608	75907157
chr3	79766488	79766750
chr3	122921866	122922508
chr3	125357388	125357637
chr3	129605072	129607181
chr3	137764122	137765612
chr3	139539310	139539889
chr3	149656922	149658541
chr3	156291202	156291531
chr3	169661649	169663268
chr3	169769357	169769734
chr3	184338631	184338883
chr3	197554734	197556257
chr4	107260	108013
chr4	577330	577979
chr4	1009318	1012494
chr4	1408409	1408647
chr4	1471703	1472754
chr4	1763282	1763781
chr4	4575277	4575721
chr4	6199185	6200997
chr4	41750263	41750485
chr4	44447369	44449116
chr4	131750543	131750939
chr4	133150507	133152473
chr4	154743667	154744681
chr4	164383176	164384025
chr4	171812583	171813967
chr4	186104578	186105719
chr5	100900863	100901251
chr5	115601916	115602452
chr5	134071116	134071458
chr5	139637478	139638083
chr5	139668320	139668650
chr5	139709227	139711428
chr5	139795319	139796587
chr5	150625108	150625422
chr5	155727944	155729374
chr5	176365352	176366502
chr6	1604371	1605510
chr6	4281770	4282076
chr6	34465634	34466594
chr6	57853876	57854165
chr6	75201863	75202417
chr6	106511889	106513110
chr6	109454991	109456442
chr7	516891	523208
chr7	24283939	24285461
chr7	32070451	32071298
chr7	37447751	37449069
chr7	38311319	38311730
chr7	54664086	54664786
chr7	57203140	57203757
chr7	63900748	63901115
chr7	74606475	74606792
chr7	76267192	76267626
chr7	76302387	76303195
chr7	97731820	97733706
chr7	99374026	99375547
chr7	101362618	101364162
chr7	131557934	131558247
chr7	143885032	143885517
chr7	155448628	155451062
chr7	157008724	157008938
chr7	159030487	159031625
chr8	964817	965894
chr8	9903240	9904133
chr8	22066329	22067002
chr8	24942190	24942634
chr8	33599397	33599997
chr8	58145608	58146855
chr8	59117575	59120187
chr8	94948523	94950144
chr8	141518085	141518929
chr8	143705595	143705837
chr9	29213525	29213819
chr9	29214698	29214936
chr9	96777743	96778190
chr9	121369779	121370817
chr9	126671487	126671691
chr9	129110345	129111627
chr9	129482122	129483453
chr9	133585890	133586154
chr9	135088617	135089006
chrX	10117143	10117719
chrX	12974988	12976480
chrX	21373717	21375290
chrX	40151776	40156950
chrX	43654782	43655545
chrX	67543963	67544235
chrX	70444906	70445505
chrX	71253962	71254437
chrX	105822341	105823117
chrX	115968702	115969064
chrX	137569019	137569497
chrX	143633594	143635126
chrX	153828654	153829165
chrX	153829491	153830882
chrX	154546678	154547921

## Sheet: Bidirectional encroachment CGI
chr1	3323351	3323697
chr1	6241815	6242796
chr1	11664056	11664828
chr1	11690644	11692594
chr1	12540321	12540530
chr1	12595876	12596235
chr1	20366089	20367041
chr1	21427995	21429502
chr1	21509055	21509851
chr1	34781275	34781998
chr1	39671550	39672415
chr1	40315332	40315773
chr1	40316007	40316284
chr1	40861277	40862613
chr1	41366304	41366870
chr1	44617067	44617613
chr1	46532960	46533577
chr1	50047972	50048648
chr1	54499350	54499718
chr1	90706545	90707214
chr1	109113473	109113716
chr1	112849520	112850174
chr1	155070936	155071446
chr1	156623865	156625674
chr1	201739659	201740301
chr1	228058930	228059496
chr10	2521547	2523030
chr10	37680208	37681422
chr10	47300041	47300950
chr10	79981472	79982537
chr10	81874293	81875973
chr10	110672077	110672668
chr10	133423183	133425243
chr11	279072	281700
chr11	849087	850982
chr11	1747749	1749482
chr11	27720512	27720726
chr11	59102332	59102603
chr11	64637979	64638534
chr11	64712727	64714028
chr11	66346499	66346787
chr11	69774058	69775778
chr11	73217972	73218840
chr11	75429692	75430804
chr11	78961962	78962168
chr11	94512380	94512725
chr11	111298579	111299703
chr11	122976786	122977900
chr11	132943667	132944500
chr12	21941020	21942423
chr12	26195327	26196197
chr12	48004106	48004948
chr12	48924703	48925507
chr12	53197470	53197983
chr12	53751104	53752098
chr12	54090409	54090704
chr12	65121098	65122083
chr12	113154398	113154815
chr12	118980786	118981029
chr12	125049514	125049981
chr12	130818548	130819291
chr13	26186284	26186755
chr13	28531311	28531539
chr13	28532186	28533117
chr13	41456777	41458531
chr13	44373235	44374307
chr13	87674345	87674664
chr13	113001802	113002065
chr14	26204957	26205272
chr14	28774197	28774557
chr14	38209040	38211732
chr14	41606655	41607126
chr14	47674230	47676386
chr14	85530150	85530614
chr14	100726036	100727400
chr14	106812858	106813074
chr15	25862356	25863671
chr15	29103438	29104087
chr15	41493418	41496341
chr15	41660337	41661024
chr15	70033853	70034084
chr15	70585041	70585619
chr15	78640845	78641479
chr16	693471	693702
chr16	4987528	4988330
chr16	22948105	22948555
chr16	25691634	25693310
chr17	3695758	3696257
chr17	16406992	16407645
chr17	19744728	19745179
chr17	36182627	36183601
chr17	36932088	36932323
chr17	38702025	38706158
chr17	40345144	40345587
chr17	42184273	42184591
chr17	44656118	44657258
chr17	48576691	48577007
chr17	48592072	48592449
chr17	79930105	79930598
chr17	80475707	80478983
chr17	81003813	81004647
chr18	59264770	59265109
chr18	62596147	62597015
chr19	3687788	3688264
chr19	4785238	4785478
chr19	12139879	12140402
chr19	14333531	14333772
chr19	17831147	17831758
chr19	19537325	19538581
chr19	21474767	21475233
chr19	21677990	21678214
chr19	23070513	23070749
chr19	23070994	23071580
chr19	41939868	41941103
chr19	48493039	48494091
chr19	48837231	48837517
chr19	53554160	53555000
chr19	55451266	55452880
chr19	55549903	55550150
chr19	57727217	57727660
chr2	80304242	80304594
chr2	88170172	88170867
chr2	91839805	91840396
chr2	107986368	107987011
chr2	127415899	127416217
chr2	131034664	131035616
chr2	161237949	161239684
chr2	169479371	169479946
chr2	170713367	170717394
chr2	181683146	181684450
chr2	218908824	218909381
chr2	227871514	227871828
chr20	1184561	1185958
chr20	1803178	1803906
chr20	10217487	10218336
chr20	17227905	17228111
chr20	20363756	20365500
chr20	26208002	26209712
chr20	33862694	33862959
chr20	35617065	35617347
chr20	43188835	43190572
chr20	46013455	46013767
chr21	44369207	44369993
chr22	11282137	11282637
chr22	20436351	20438378
chr22	25420945	25421572
chr22	39388349	39389099
chr22	43151313	43152163
chr22	44023944	44024910
chr22	50190520	50190820
chr22	50544141	50544565
chr3	9809792	9810487
chr3	22372001	22372874
chr3	26622613	26623305
chr3	38138366	38139198
chr3	42263452	42263819
chr3	49903455	49903897
chr3	50237961	50238213
chr3	75906608	75907157
chr3	125357388	125357637
chr3	129605072	129607181
chr3	139539310	139539889
chr3	156291202	156291531
chr3	169769357	169769734
chr3	184338631	184338883
chr3	197028806	197030503
chr3	197456533	197456853
chr3	197554734	197556257
chr4	577330	577979
chr4	1471703	1472754
chr4	1763282	1763781
chr4	1770279	1770538
chr4	2040388	2042854
chr4	2416583	2419167
chr4	4575277	4575721
chr4	37243628	37245357
chr4	41750263	41750485
chr4	41881475	41882553
chr4	52750951	52751440
chr4	110620906	110623308
chr4	131750543	131750939
chr4	133148007	133149287
chr4	154743667	154744681
chr4	171812583	171813967
chr4	186104578	186105719
chr5	71719090	71719888
chr5	81393813	81394409
chr5	93579064	93581631
chr5	100900863	100901251
chr5	115179019	115180523
chr5	134071116	134071458
chr5	139637478	139638083
chr5	139668320	139668650
chr5	176365352	176366502
chr6	4281770	4282076
chr6	31356169	31357434
chr6	32664381	32665250
chr6	34465634	34466594
chr6	57853876	57854165
chr6	75201863	75202417
chr6	125153658	125154598
chr7	23490815	23491071
chr7	24283939	24285461
chr7	27192186	27193478
chr7	31052102	31053462
chr7	32070451	32071298
chr7	37447751	37449069
chr7	57203140	57203757
chr7	63900748	63901115
chr7	72335772	72337783
chr7	74606475	74606792
chr7	76302387	76303195
chr7	97016474	97017287
chr7	131557934	131558247
chr7	143885032	143885517
chr7	151080520	151083792
chr7	151409290	151410722
chr7	156999624	157000578
chr7	157008724	157008938
chr8	1373066	1373472
chr8	9903240	9904133
chr8	24942190	24942634
chr8	49909710	49910300
chr8	53250743	53251883
chr8	141518085	141518929
chr9	112916	114839
chr9	841374	843364
chr9	29214698	29214936
chr9	96777743	96778190
chr9	113059791	113061136
chr9	124450345	124450785
chr9	126671487	126671691
chr9	133585890	133586154
chr9	135088617	135089006
chrX	9944545	9944928
chrX	21373717	21375290
chrX	36957432	36958276
chrX	36985437	36986451
chrX	45850839	45851872
chrX	51617999	51618925
chrX	70444906	70445505
chrX	104565113	104565486
chrX	115968702	115969064
chrX	119150556	119151102
chrX	119468195	119469355
chrX	119990533	119991708
chrX	129979766	129984714
chrX	137569019	137569497
chrX	145630903	145631800
chrX	153828654	153829165

## Sheet: 3' end encroachment CGI
chr1	3323351	3323697
chr1	12540321	12540530
chr1	12595876	12596235
chr1	13513010	13514118
chr1	25905459	25907133
chr1	31412947	31414163
chr1	40861277	40862613
chr1	41241285	41242655
chr1	41366304	41366870
chr1	46532960	46533577
chr1	78490939	78491831
chr1	90706545	90707214
chr1	109113473	109113716
chr1	112849520	112850174
chr1	148048703	148049461
chr1	156676500	156677468
chr1	156705066	156706862
chr1	201739659	201740301
chr1	212950305	212951750
chr1	226736859	226738852
chr1	228058930	228059496
chr10	31133780	31134387
chr10	43076556	43077986
chr10	101779081	101780231
chr10	110672077	110672668
chr10	126905040	126906479
chr11	1388889	1391116
chr11	1747749	1749482
chr11	2137721	2141254
chr11	18791025	18792532
chr11	45921962	45923222
chr11	59102332	59102603
chr11	64230190	64230967
chr11	64637979	64638534
chr11	73307407	73309518
chr11	75429692	75430804
chr11	78961962	78962168
chr11	94512380	94512725
chr11	111298579	111299703
chr11	125062834	125063761
chr12	21941020	21942423
chr12	26195327	26196197
chr12	48004106	48004948
chr12	48924703	48925507
chr12	49341936	49343092
chr12	53197470	53197983
chr12	53973031	53975319
chr12	53994041	53994628
chr12	54090409	54090704
chr12	102956311	102956644
chr12	113154398	113154815
chr12	118980786	118981029
chr12	118981300	118982005
chr12	125049514	125049981
chr12	125185571	125187566
chr13	26186284	26186755
chr13	27789606	27790132
chr13	28493651	28495840
chr13	28532186	28533117
chr13	38687099	38688162
chr13	44373235	44374307
chr13	87674345	87674664
chr13	108495450	108496671
chr13	112066250	112069268
chr13	113001802	113002065
chr14	26204957	26205272
chr14	28774197	28774557
chr14	38209040	38211732
chr14	47674230	47676386
chr14	100726036	100727400
chr14	103520726	103523459
chr14	104604181	104605126
chr14	105086896	105088546
chr14	106812858	106813074
chr15	25862356	25863671
chr15	27805104	27805643
chr15	33194722	33195089
chr15	41660337	41661024
chr15	48644613	48646380
chr15	70585041	70585619
chr15	78640845	78641479
chr15	94844772	94845407
chr16	693924	695943
chr16	705037	706543
chr16	800227	800806
chr16	4271824	4274063
chr16	4987528	4988330
chr16	22948105	22948555
chr16	25691634	25693310
chr16	34847121	34848739
chr16	35552798	35553252
chr16	51149788	51156349
chr16	62035217	62036730
chr16	68644783	68646246
chr16	87602149	87603678
chr17	3695758	3696257
chr17	3963765	3964801
chr17	4498664	4500028
chr17	4639420	4641639
chr17	19744728	19745179
chr17	38453491	38454185
chr17	48576691	48577007
chr17	48592072	48592449
chr17	74430644	74432838
chr17	75877447	75878842
chr17	79796873	79804669
chr17	79839186	79845282
chr17	79930105	79930598
chr18	47263371	47264307
chr18	59264770	59265109
chr18	62596147	62597015
chr18	69400273	69401932
chr18	78972970	78974765
chr19	1066867	1067674
chr19	2096044	2097492
chr19	3687788	3688264
chr19	4785238	4785478
chr19	7916085	7918098
chr19	14333531	14333772
chr19	17244372	17246691
chr19	19272894	19273474
chr19	19537325	19538581
chr19	21474767	21475233
chr19	21677990	21678214
chr19	23470889	23471442
chr19	45178065	45179898
chr19	48837231	48837517
chr19	51326810	51327891
chr19	52453403	52453992
chr19	55083416	55083718
chr19	55549903	55550150
chr19	57727217	57727660
chr2	5691055	5694076
chr2	80304242	80304594
chr2	88170172	88170867
chr2	111897914	111899341
chr2	127415899	127416217
chr2	169479371	169479946
chr2	206642050	206642698
chr2	218908824	218909381
chr2	218992960	218994195
chr2	219358180	219359132
chr2	238238951	238241259
chr20	1803178	1803906
chr20	17227905	17228111
chr20	31870104	31870909
chr20	32762201	32763457
chr20	35617065	35617347
chr21	45972581	45974622
chr22	25420945	25421572
chr22	43923698	43924633
chr22	50190520	50190820
chr3	3798829	3801088
chr3	31980477	31981872
chr3	38138366	38139198
chr3	42263452	42263819
chr3	49903455	49903897
chr3	50237961	50238213
chr3	50320947	50322175
chr3	111071302	111072554
chr3	139539310	139539889
chr3	156291202	156291531
chr3	169769357	169769734
chr3	172447582	172448948
chr3	184338631	184338883
chr3	197456533	197456853
chr4	577330	577979
chr4	1009318	1012494
chr4	1763282	1763781
chr4	1770279	1770538
chr4	2040388	2042854
chr4	4575277	4575721
chr4	41750263	41750485
chr4	41881475	41882553
chr4	52750951	52751440
chr4	57109694	57110750
chr4	121070848	121072971
chr4	131733147	131733543
chr4	154743667	154744681
chr4	171812583	171813967
chr5	10562704	10565568
chr5	28809293	28810413
chr5	28927498	28928530
chr5	77077057	77077895
chr5	81393813	81394409
chr5	100900863	100901251
chr5	115601916	115602452
chr5	139637478	139638083
chr6	4281770	4282076
chr6	17280508	17282103
chr6	32664381	32665250
chr6	57853876	57854165
chr6	75201863	75202417
chr6	106510357	106510843
chr7	1297469	1297752
chr7	6615114	6616229
chr7	20783688	20785511
chr7	23490815	23491071
chr7	27142994	27145943
chr7	27150655	27151496
chr7	27235436	27236007
chr7	57868076	57869442
chr7	74606475	74606792
chr7	76267192	76267626
chr7	76302387	76303195
chr7	97016474	97017287
chr7	100673252	100676380
chr7	131557934	131558247
chr7	143361747	143363063
chr7	143885032	143885517
chr7	151245218	151245947
chr7	151248266	151249409
chr7	151409290	151410722
chr7	156999624	157000578
chr7	157008724	157008938
chr8	1373066	1373472
chr8	4991446	4995113
chr8	24942190	24942634
chr8	33599397	33599997
chr8	49909710	49910300
chr8	78804446	78805168
chr8	126556431	126558525
chr8	131040003	131042503
chr8	142776863	142777995
chr8	143597067	143599681
chr9	112916	114839
chr9	841374	843364
chr9	4297817	4300182
chr9	29212173	29212821
chr9	29213525	29213819
chr9	70043920	70044616
chr9	89604856	89606496
chr9	96777743	96778190
chr9	113059791	113061136
chr9	119368808	119369936
chr9	124450345	124450785
chr9	129482122	129483453
chr9	132161326	132164591
chr9	133585890	133586154
chr9	135088617	135089006
chrX	10117143	10117719
chrX	17655265	17656363
chrX	36985437	36986451
chrX	70444906	70445505
chrX	91781685	91782270
chrX	104565113	104565486
chrX	105822341	105823117
chrX	143633594	143635126
chrX	151974208	151974899
chrX	153828654	153829165

## Sheet: Union of CGIs with annotation
chr	start	end	Gene_2kb	Gencode_ids
chr1	3323351	3323697	.	.
chr1	6241815	6242796	HES3	ENSG00000173673.8
chr1	11664056	11664828	FBXO6	ENSG00000116663.11
chr1	11690644	11692594	DRAXIN,MAD2L2	ENSG00000116670.15,ENSG00000162490.7
chr1	12540321	12540530	.	.
chr1	12595876	12596235	DHRS3	ENSG00000162496.9
chr1	13513010	13514118	LRRC38	ENSG00000162494.6
chr1	20366089	20367041	.	.
chr1	21427995	21429502	HS6ST1P1,NBPF2P	ENSG00000187952.9,ENSG00000227001.3
chr1	21509055	21509851	ALPL	ENSG00000162551.14
chr1	25905459	25907133	STMN1	ENSG00000117632.23
chr1	27349428	27351525	SYTL1	ENSG00000142765.18
chr1	31412947	31414163	SERINC2	ENSG00000168528.12
chr1	34781275	34781998	GJB3	ENSG00000188910.8
chr1	39671550	39672415	NT5C1A	ENSG00000116981.3
chr1	40315332	40315773	COL9A2	ENSG00000049089.15
chr1	40316007	40316284	COL9A2	ENSG00000049089.15
chr1	40861277	40862613	CITED4	ENSG00000179862.7
chr1	41241285	41242655	SCMH1	ENSG00000010803.16
chr1	41366304	41366870	.	.
chr1	44617067	44617613	.	.
chr1	46532960	46533577	.	.
chr1	50047972	50048648	ELAVL4	ENSG00000162374.17
chr1	54499350	54499718	.	.
chr1	78490939	78491831	PTGFR	ENSG00000122420.10
chr1	90706545	90707214	.	.
chr1	93680765	93681948	BCAR3	ENSG00000137936.18
chr1	99004376	99005028	PLPPR5	ENSG00000117598.13
chr1	109113473	109113716	C1orf194,KIAA1324	ENSG00000116299.17,ENSG00000179902.12
chr1	112849520	112850174	LINC01356,LINC01357	ENSG00000215866.8,ENSG00000224167.2
chr1	148048703	148049461	.	.
chr1	155070936	155071446	.	.
chr1	156623865	156625674	HAPLN2	ENSG00000132702.13
chr1	156676500	156677468	NES	ENSG00000132688.11
chr1	156705066	156706862	CRABP2	ENSG00000143320.9
chr1	169105528	169107173	.	.
chr1	201739659	201740301	NAV1	ENSG00000134369.15
chr1	212950305	212951750	VASH2	ENSG00000143494.15
chr1	226736859	226738852	ITPKB	ENSG00000143772.9
chr1	228058930	228059496	.	.
chr10	2521547	2523030	.	.
chr10	31133780	31134387	.	.
chr10	37680208	37681422	.	.
chr10	43076556	43077986	RET	ENSG00000165731.20
chr10	47300041	47300950	GDF10	ENSG00000266524.3
chr10	79981472	79982537	DPY19L2P5,SFTPD,ZNRF2P3	ENSG00000133661.16,ENSG00000225100.2,ENSG00000235924.1
chr10	81874293	81875973	NRG3	ENSG00000185737.13
chr10	101779081	101780231	FGF8	ENSG00000107831.13
chr10	110672077	110672668	.	.
chr10	126905040	126906479	DOCK1	ENSG00000150760.12
chr10	133423183	133425243	SPRN	ENSG00000203772.7
chr11	279072	281700	NLRP6	ENSG00000174885.12
chr11	849087	850982	TSPAN4	ENSG00000214063.11
chr11	1388889	1391116	BRSK2	ENSG00000174672.16
chr11	1747749	1749482	IFITM10	ENSG00000244242.2
chr11	2137721	2141254	IGF2,IGF2-AS	ENSG00000099869.8,ENSG00000167244.21
chr11	2928558	2930526	PHLDA2	ENSG00000181649.8
chr11	13008783	13011037	RASSF10,RASSF10-DT	ENSG00000189431.8,ENSG00000254670.1
chr11	16604506	16605677	SOX6	ENSG00000110693.18
chr11	17013296	17014857	OR7E14P,PLEKHA7	ENSG00000166689.16,ENSG00000184669.9
chr11	18791025	18792532	PTPN5	ENSG00000110786.18
chr11	27720512	27720726	BDNF	ENSG00000176697.19
chr11	45921962	45923222	LARGE2	ENSG00000165905.18
chr11	59102332	59102603	.	.
chr11	61827524	61829238	FADS1,FADS2	ENSG00000134824.14,ENSG00000149485.19
chr11	64230190	64230967	DNAJC4,NUDT22	ENSG00000110011.13,ENSG00000149761.9
chr11	64637979	64638534	NRXN2	ENSG00000110076.19
chr11	64712727	64714028	NRXN2	ENSG00000110076.19
chr11	66267280	66269337	RAB1B	ENSG00000174903.16
chr11	66346499	66346787	B4GAT1,BRMS1	ENSG00000174684.7,ENSG00000174744.14
chr11	67420616	67421408	PPP1CA	ENSG00000172531.15
chr11	67507596	67508960	CDK2AP2,PITPNM1	ENSG00000110697.13,ENSG00000167797.7
chr11	69774058	69775778	FGF4	ENSG00000075388.4
chr11	73217972	73218840	P2RY2	ENSG00000175591.11
chr11	73307407	73309518	ARHGEF17	ENSG00000110237.5
chr11	75429692	75430804	KLHL35	ENSG00000149243.15
chr11	78961962	78962168	TENM4	ENSG00000149256.16
chr11	94512380	94512725	C11orf97	ENSG00000257057.3
chr11	101129215	101129706	PGR,PGR-AS1	ENSG00000082175.15,ENSG00000282728.1
chr11	111298579	111299703	COLCA1,COLCA2	ENSG00000196167.10,ENSG00000214290.8
chr11	122976786	122977900	.	.
chr11	123194718	123196278	CLMP	ENSG00000166250.12
chr11	125062834	125063761	SLC37A2	ENSG00000134955.11
chr11	132943667	132944500	OPCML	ENSG00000183715.13
chr12	21941020	21942423	ABCC9	ENSG00000069431.11
chr12	26195327	26196197	SSPN	ENSG00000123096.11
chr12	30795614	30796823	.	.
chr12	48004106	48004948	COL2A1	ENSG00000139219.19
chr12	48924703	48925507	FKBP11	ENSG00000134285.11
chr12	49341936	49343092	.	.
chr12	52308178	52308776	.	.
chr12	53197470	53197983	ITGB7	ENSG00000139626.16
chr12	53751104	53752098	CISTR	ENSG00000260492.3
chr12	53973031	53975319	HOTAIR,HOXC11	ENSG00000123388.4,ENSG00000228630.5
chr12	53994041	53994628	HOXC-AS2,HOXC6,HOXC9	ENSG00000180806.5,ENSG00000197757.8,ENSG00000250133.2
chr12	54090409	54090704	.	.
chr12	65121098	65122083	WIF1	ENSG00000156076.10
chr12	65741712	65742620	.	.
chr12	102956311	102956644	ASCL1,PAH	ENSG00000139352.4,ENSG00000171759.10
chr12	110688806	110689542	HVCN1	ENSG00000122986.13
chr12	113154398	113154815	CFAP73	ENSG00000186710.11
chr12	117098831	117099616	TESC,TESC-AS1	ENSG00000088992.18,ENSG00000258285.1
chr12	118980786	118981029	SRRM4	ENSG00000139767.10
chr12	118981300	118982005	SRRM4	ENSG00000139767.10
chr12	125049514	125049981	.	.
chr12	125185571	125187566	TMEM132B	ENSG00000139364.10
chr12	130818548	130819291	.	.
chr13	26050587	26052127	LINC00415,SHISA2	ENSG00000180730.4,ENSG00000231983.1
chr13	26186284	26186755	.	.
chr13	27789606	27790132	.	.
chr13	28493651	28495840	FLT1	ENSG00000102755.12
chr13	28531311	28531539	.	.
chr13	28532186	28533117	.	.
chr13	38687099	38688162	FREM2	ENSG00000150893.11
chr13	41456777	41458531	RGCC	ENSG00000102760.13
chr13	44373235	44374307	SERP2	ENSG00000151778.11
chr13	57629452	57630188	PCDH17	ENSG00000118946.12
chr13	87674345	87674664	SLITRK5	ENSG00000165300.7
chr13	101916075	101917125	FGF14	ENSG00000102466.15
chr13	108495450	108496671	.	.
chr13	112066250	112069268	SOX1	ENSG00000182968.5
chr13	113001802	113002065	MCF2L	ENSG00000126217.21
chr14	26204957	26205272	.	.
chr14	28774197	28774557	LINC01551	ENSG00000186960.12
chr14	38209040	38211732	SSTR1	ENSG00000139874.6
chr14	38255049	38256332	CLEC14A	ENSG00000176435.7
chr14	41606655	41607126	LRFN5	ENSG00000165379.13
chr14	47674230	47676386	MDGA2	ENSG00000139915.20
chr14	85530150	85530614	FLRT2	ENSG00000185070.11
chr14	91947237	91947980	FBLN5	ENSG00000140092.14
chr14	100726036	100727400	DLK1	ENSG00000185559.16
chr14	103520726	103523459	CKB	ENSG00000166165.13
chr14	104604181	104605126	TMEM179	ENSG00000258986.7
chr14	105086896	105088546	.	.
chr14	105477813	105479363	CRIP2	ENSG00000182809.10
chr14	106812858	106813074	.	.
chr15	25862356	25863671	.	.
chr15	27805104	27805643	.	.
chr15	29103438	29104087	.	.
chr15	33194722	33195089	FMN1	ENSG00000248905.10
chr15	34494291	34495937	FSCN1P1	ENSG00000261559.1
chr15	34754242	34755211	GJD2	ENSG00000159248.5
chr15	41493418	41496341	ITPKA	ENSG00000137825.11
chr15	41660337	41661024	MGA	ENSG00000174197.16
chr15	48644613	48646380	FBN1	ENSG00000166147.13
chr15	52783990	52785729	.	.
chr15	56918028	56919807	TCF12	ENSG00000140262.17
chr15	70033853	70034084	.	.
chr15	70585041	70585619	LINC02204	ENSG00000280639.1
chr15	78640845	78641479	CHRNB4	ENSG00000117971.12
chr15	90956663	90957469	RCCD1	ENSG00000166965.12
chr15	94844772	94845407	.	.
chr16	693471	693702	FBXL16	ENSG00000127585.12
chr16	693924	695943	FBXL16	ENSG00000127585.12
chr16	705037	706543	FBXL16,Z97653.2	ENSG00000127585.12,ENSG00000279255.1
chr16	800227	800806	GNG13	ENSG00000127588.5
chr16	4271824	4274063	TFAP4	ENSG00000090447.12
chr16	4987528	4988330	.	.
chr16	22948105	22948555	.	.
chr16	25691634	25693310	HS3ST4	ENSG00000182601.7
chr16	34847121	34848739	.	.
chr16	35552798	35553252	C2orf69P1	ENSG00000261046.1
chr16	49280126	49282632	CBLN1	ENSG00000102924.12
chr16	51149788	51156349	SALL1	ENSG00000103449.12
chr16	62035217	62036730	CDH8	ENSG00000150394.14
chr16	68644783	68646246	CDH3	ENSG00000062038.14
chr16	87602149	87603678	JPH3	ENSG00000154118.13
chr17	3695758	3696257	P2RX5,P2RX5-TAX1BP3	ENSG00000083454.22,ENSG00000257950.3
chr17	3963765	3964801	.	.
chr17	4498664	4500028	SPNS2	ENSG00000183018.9
chr17	4639420	4641639	ALOX15	ENSG00000161905.13
chr17	6555809	6556604	PITPNM3	ENSG00000091622.16
chr17	7439510	7440709	FGF11	ENSG00000161958.11
chr17	16406992	16407645	.	.
chr17	19744728	19745179	ALDH3A1	ENSG00000108602.18
chr17	29566068	29569060	ABHD15,TP53I13	ENSG00000167543.16,ENSG00000168792.5
chr17	36182627	36183601	.	.
chr17	36932088	36932323	LHX1-DT	ENSG00000277268.2
chr17	38453491	38454185	ARHGAP23	ENSG00000275832.5
chr17	38702025	38706158	MLLT6	ENSG00000275023.5
chr17	40345144	40345587	RARA	ENSG00000131759.18
chr17	42184273	42184591	HCRT	ENSG00000161610.1
chr17	44656118	44657258	MEIOC	ENSG00000180336.18
chr17	48576691	48577007	HOXB3,HOXB4	ENSG00000120093.11,ENSG00000182742.6
chr17	48592072	48592449	HOXB-AS3,HOXB3,HOXB5	ENSG00000120075.5,ENSG00000120093.11,ENSG00000233101.10
chr17	48678203	48678644	.	.
chr17	68196222	68199732	ARHGAP27P2	ENSG00000267472.1
chr17	74430644	74432838	GPRC5C	ENSG00000170412.18
chr17	75877447	75878842	TRIM47	ENSG00000132481.7
chr17	79796873	79804669	CBX8	ENSG00000141570.11
chr17	79839186	79845282	CBX4	ENSG00000141582.15
chr17	79930105	79930598	.	.
chr17	80475707	80478983	NPTX1	ENSG00000171246.6
chr17	81003813	81004647	.	.
chr17	82333144	82334518	SECTM1	ENSG00000141574.8
chr18	37394026	37394501	.	.
chr18	47263371	47264307	.	.
chr18	59264770	59265109	.	.
chr18	62596147	62597015	.	.
chr18	69400273	69401932	DOK6	ENSG00000206052.11
chr18	72541739	72544555	CBLN2	ENSG00000141668.10
chr18	78972970	78974765	.	.
chr19	1066867	1067674	.	.
chr19	1748168	1750090	.	.
chr19	2096044	2097492	IZUMO4,MOB3A	ENSG00000099840.13,ENSG00000172081.14
chr19	3687788	3688264	.	.
chr19	4785238	4785478	.	.
chr19	7916085	7918098	TGFBR3L	ENSG00000260001.6
chr19	8609453	8609885	ADAMTS10	ENSG00000142303.14
chr19	12139879	12140402	ZNF20	ENSG00000132010.16
chr19	12885272	12886225	KLF1	ENSG00000105610.6
chr19	14333531	14333772	LINC01842	ENSG00000267147.2
chr19	17244372	17246691	NR2F6	ENSG00000160113.5
chr19	17795295	17795508	B3GNT3	ENSG00000179913.11
chr19	17831147	17831758	.	.
chr19	19272894	19273474	TM6SF2	ENSG00000213996.13
chr19	19537325	19538581	CILP2	ENSG00000160161.9
chr19	21474767	21475233	.	.
chr19	21677990	21678214	MTDHP3	ENSG00000268433.1
chr19	23070513	23070749	.	.
chr19	23070994	23071580	.	.
chr19	23470889	23471442	.	.
chr19	41939868	41941103	.	.
chr19	45178065	45179898	BLOC1S3,TRAPPC6A	ENSG00000007255.10,ENSG00000189114.8
chr19	48493039	48494091	.	.
chr19	48837231	48837517	HSD17B14,PLEKHA4	ENSG00000087076.9,ENSG00000105559.12
chr19	51326810	51327891	.	.
chr19	52453403	52453992	ZNF578	ENSG00000258405.11
chr19	52601293	52601896	.	.
chr19	53554160	53555000	ZNF331	ENSG00000130844.18
chr19	55083416	55083718	EPS8L1	ENSG00000131037.15
chr19	55451266	55452880	.	.
chr19	55549903	55550150	.	.
chr19	57727217	57727660	ZNF671	ENSG00000083814.13
chr2	5691055	5694076	LINC01248,SOX11	ENSG00000176887.7,ENSG00000224128.1
chr2	25340440	25342735	DNMT3A	ENSG00000119772.16
chr2	72143992	72150046	CYP26B1	ENSG00000003137.8
chr2	80304242	80304594	CTNNA2,LRRTM1	ENSG00000066032.18,ENSG00000162951.11
chr2	88170172	88170867	THNSL2	ENSG00000144115.16
chr2	91839805	91840396	ABCD1P5	ENSG00000214330.4
chr2	98346410	98347724	CNGA3	ENSG00000144191.12
chr2	107986368	107987011	SLC5A7	ENSG00000115665.9
chr2	111897914	111899341	MERTK	ENSG00000153208.17
chr2	113502518	113504217	.	.
chr2	127415899	127416217	.	.
chr2	131034664	131035616	ARHGEF4,SMIM39	ENSG00000136002.19,ENSG00000284479.1
chr2	134718128	134719423	TMEM163	ENSG00000152128.13
chr2	136764890	136766126	THSD7B	ENSG00000144229.12
chr2	153477935	153478944	RPRM	ENSG00000177519.4
chr2	161237949	161239684	.	.
chr2	169479371	169479946	BBS5	ENSG00000163093.12
chr2	170713367	170717394	LINC01124,SP5	ENSG00000204335.4,ENSG00000222033.1
chr2	181683146	181684450	.	.
chr2	206642050	206642698	FAM237A	ENSG00000235118.8
chr2	218908824	218909381	.	.
chr2	218992960	218994195	CRYBA2	ENSG00000163499.12
chr2	219358180	219359132	.	.
chr2	227871514	227871828	DAW1,TDGF1P2	ENSG00000123977.10,ENSG00000183514.4
chr2	238238951	238241259	HES6	ENSG00000144485.11
chr20	1184561	1185958	TMEM74B	ENSG00000125895.5
chr20	1803178	1803906	.	.
chr20	10217487	10218336	SNAP25,SNAP25-AS1	ENSG00000132639.12,ENSG00000227906.8
chr20	17227905	17228111	PCSK2	ENSG00000125851.10
chr20	20363756	20365500	.	.
chr20	26208002	26209712	.	.
chr20	31870104	31870909	DUSP15,TTLL9	ENSG00000131044.17,ENSG00000149599.15
chr20	32482386	32484873	NOL4L	ENSG00000197183.14
chr20	32762201	32763457	DNMT3B	ENSG00000088305.18
chr20	33862694	33862959	.	.
chr20	35617065	35617347	SPAG4	ENSG00000061656.10
chr20	38723487	38728729	SLC32A1	ENSG00000101438.4
chr20	43188835	43190572	PTPRT	ENSG00000196090.12
chr20	46013455	46013767	.	.
chr20	50190061	50192485	CEBPB,CEBPB-AS1	ENSG00000172216.6,ENSG00000277449.1
chr20	63751604	63752974	.	.
chr21	20997105	20998245	NCAM2	ENSG00000154654.15
chr21	43718412	43719950	PDXK	ENSG00000160209.19
chr21	44369207	44369993	TRPM2	ENSG00000142185.16
chr21	45972581	45974622	AJ011932.1	ENSG00000274248.1
chr22	11282137	11282637	.	.
chr22	18110347	18111431	TUBA8	ENSG00000183785.15
chr22	20436351	20438378	SCARF2	ENSG00000244486.8
chr22	25420945	25421572	.	.
chr22	26657117	26657665	MIAT,Z99774.5	ENSG00000225783.8,ENSG00000278404.1
chr22	39388349	39389099	.	.
chr22	42720145	42721115	A4GALT	ENSG00000128274.17
chr22	43151313	43152163	TSPO	ENSG00000100300.18
chr22	43923698	43924633	PNPLA3	ENSG00000100344.11
chr22	44023944	44024910	PARVB	ENSG00000188677.14
chr22	50190520	50190820	TRABD	ENSG00000170638.9
chr22	50544141	50544565	KLHDC7B,U62317.1	ENSG00000130487.9,ENSG00000272666.1
chr3	3798829	3801088	LRRN1,SUMF1	ENSG00000144455.14,ENSG00000175928.6
chr3	9809792	9810487	TTLL3	ENSG00000214021.16
chr3	22372001	22372874	ZNF385D	ENSG00000151789.12
chr3	26622613	26623305	LRRC3B	ENSG00000179796.12
chr3	31980477	31981872	OSBPL10,ZNF860	ENSG00000144645.14,ENSG00000197385.6
chr3	32816702	32819014	TRIM71	ENSG00000206557.6
chr3	35639017	35640072	ARPP21	ENSG00000172995.16
chr3	38138366	38139198	ACAA1,MYD88	ENSG00000060971.18,ENSG00000172936.14
chr3	42263452	42263819	CCK	ENSG00000187094.12
chr3	42880727	42881380	.	.
chr3	49903455	49903897	MST1R	ENSG00000164078.13
chr3	50237961	50238213	GNAI2,U73169.1	ENSG00000114353.17,ENSG00000213600.3
chr3	50320947	50322175	HYAL2	ENSG00000068001.14
chr3	75906608	75907157	ROBO2	ENSG00000185008.17
chr3	79766488	79766750	ROBO1	ENSG00000169855.20
chr3	111071302	111072554	NECTIN3,NECTIN3-AS1	ENSG00000177707.11,ENSG00000242242.6
chr3	122921866	122922508	.	.
chr3	125357388	125357637	ZNF148	ENSG00000163848.19
chr3	129605072	129607181	PLXND1	ENSG00000004399.12
chr3	137764122	137765612	SOX14	ENSG00000168875.3
chr3	139539310	139539889	RBP1	ENSG00000114115.10
chr3	149656922	149658541	WWTR1,WWTR1-AS1	ENSG00000018408.14,ENSG00000241313.3
chr3	156291202	156291531	KCNAB1	ENSG00000169282.17
chr3	169661649	169663268	MECOM	ENSG00000085276.19
chr3	169769357	169769734	ACTRT3	ENSG00000184378.3
chr3	172447582	172448948	GHSR	ENSG00000121853.4
chr3	184338631	184338883	FAM131A	ENSG00000175182.15
chr3	197028806	197030503	MELTF	ENSG00000163975.12
chr3	197456533	197456853	.	.
chr3	197554734	197556257	BDH1	ENSG00000161267.12
chr4	107260	108013	.	.
chr4	577330	577979	TMEM271	ENSG00000273238.3
chr4	1009318	1012494	FGFRL1	ENSG00000127418.15
chr4	1408409	1408647	.	.
chr4	1471703	1472754	.	.
chr4	1763282	1763781	.	.
chr4	1770279	1770538	.	.
chr4	2040388	2042854	C4orf48,NELFA	ENSG00000185049.16,ENSG00000243449.6
chr4	2416583	2419167	CFAP99,ZFYVE28	ENSG00000159733.13,ENSG00000206113.10
chr4	4575277	4575721	.	.
chr4	6199185	6200997	C4orf50,JAKMIP1,LINC02495	ENSG00000152969.20,ENSG00000181215.15,ENSG00000249896.2
chr4	37243628	37245357	NWD2	ENSG00000174145.8
chr4	41750263	41750485	PHOX2B	ENSG00000109132.7
chr4	41881475	41882553	LINC00682	ENSG00000245870.4
chr4	44447369	44449116	KCTD8	ENSG00000183783.7
chr4	52750951	52751440	ERVMER34-1,LINC01618	ENSG00000226887.8,ENSG00000250302.3
chr4	57109694	57110750	IGFBP7,IGFBP7-AS1	ENSG00000163453.11,ENSG00000245067.7
chr4	110620906	110623308	PITX2	ENSG00000164093.17
chr4	121070848	121072971	NDNF	ENSG00000173376.14
chr4	131733147	131733543	SNHG27	ENSG00000251676.2
chr4	131750543	131750939	SNHG27	ENSG00000251676.2
chr4	133148007	133149287	PCDH10	ENSG00000138650.9
chr4	133150507	133152473	PCDH10	ENSG00000138650.9
chr4	154743667	154744681	LRAT	ENSG00000121207.12
chr4	164383176	164384025	MARCHF1	ENSG00000145416.13
chr4	171812583	171813967	GALNTL6	ENSG00000174473.16
chr4	186104578	186105719	FAM149A	ENSG00000109794.13
chr5	10562704	10565568	ANKRD33B	ENSG00000164236.12
chr5	28809293	28810413	LINC02109	ENSG00000259786.7
chr5	28927498	28928530	LSP1P3	ENSG00000162685.6
chr5	71719090	71719888	CARTPT	ENSG00000164326.5
chr5	77077057	77077895	.	.
chr5	81393813	81394409	ACOT12	ENSG00000172497.9
chr5	93579064	93581631	NR2F1,NR2F1-AS1	ENSG00000175745.14,ENSG00000237187.9
chr5	100900863	100901251	ST8SIA4	ENSG00000113532.13
chr5	115179019	115180523	TRIM36	ENSG00000152503.9
chr5	115601916	115602452	TICAM2	ENSG00000243414.5
chr5	134071116	134071458	.	.
chr5	139637478	139638083	.	.
chr5	139668320	139668650	.	.
chr5	139709227	139711428	.	.
chr5	139795319	139796587	PSD2	ENSG00000146005.4
chr5	150625108	150625422	SYNPO	ENSG00000171992.13
chr5	155727944	155729374	.	.
chr5	176365352	176366502	ARL10	ENSG00000175414.7
chr6	1604371	1605510	FOXCUT	ENSG00000280916.2
chr6	4281770	4282076	.	.
chr6	17280508	17282103	RBM24	ENSG00000112183.15
chr6	31356169	31357434	HLA-B	ENSG00000234745.11
chr6	32664381	32665250	HLA-DQB1	ENSG00000179344.16
chr6	34465634	34466594	PACSIN1	ENSG00000124507.11
chr6	57853876	57854165	.	.
chr6	75201863	75202417	COL12A1	ENSG00000111799.21
chr6	106510357	106510843	CRYBG1	ENSG00000112297.16
chr6	106511889	106513110	CRYBG1	ENSG00000112297.16
chr6	109454991	109456442	MICAL1	ENSG00000135596.18
chr6	125153658	125154598	TPD52L1	ENSG00000111907.21
chr7	516891	523208	PDGFA	ENSG00000197461.13
chr7	1297469	1297752	.	.
chr7	6615114	6616229	ZNF853	ENSG00000236609.4
chr7	20783688	20785511	SP8	ENSG00000164651.16
chr7	23490815	23491071	RPS2P32	ENSG00000232818.2
chr7	24283939	24285461	NPY	ENSG00000122585.8
chr7	27142994	27145943	HOXA-AS3,HOXA5,HOXA6	ENSG00000106004.5,ENSG00000106006.6,ENSG00000254369.6
chr7	27150655	27151496	HOXA-AS3,HOXA3,HOXA6	ENSG00000105997.22,ENSG00000106006.6,ENSG00000254369.6
chr7	27192186	27193478	.	.
chr7	27235436	27236007	.	.
chr7	31052102	31053462	ADCYAP1R1	ENSG00000078549.14
chr7	32070451	32071298	PDE1C	ENSG00000154678.18
chr7	37447751	37449069	ELMO1	ENSG00000155849.15
chr7	38311319	38311730	.	.
chr7	54664086	54664786	.	.
chr7	57203140	57203757	GUSBP12	ENSG00000169325.10
chr7	57868076	57869442	.	.
chr7	63900748	63901115	LINC02848	ENSG00000226581.2
chr7	72335772	72337783	CALN1	ENSG00000183166.11
chr7	74606475	74606792	.	.
chr7	76267192	76267626	SRRM3	ENSG00000177679.16
chr7	76302387	76303195	HSPB1	ENSG00000106211.9
chr7	97016474	97017287	.	.
chr7	97731820	97733706	TAC1	ENSG00000006128.12
chr7	99374026	99375547	ARPC1B	ENSG00000130429.15
chr7	100673252	100676380	GNB2	ENSG00000172354.10
chr7	101362618	101364162	COL26A1	ENSG00000160963.14
chr7	131557934	131558247	PODXL	ENSG00000128567.17
chr7	143361747	143363063	FAM131B	ENSG00000159784.17
chr7	143885032	143885517	TCAF1	ENSG00000198420.10
chr7	151080520	151083792	FASTK,TMUB1	ENSG00000164896.20,ENSG00000164897.14
chr7	151245218	151245947	SMARCD3	ENSG00000082014.16
chr7	151248266	151249409	SMARCD3	ENSG00000082014.16
chr7	151409290	151410722	WDR86,WDR86-AS1	ENSG00000187260.15,ENSG00000243836.5
chr7	155448628	155451062	.	.
chr7	156999624	157000578	.	.
chr7	157008724	157008938	MNX1,MNX1-AS1	ENSG00000130675.15,ENSG00000243479.3
chr7	159030487	159031625	.	.
chr8	964817	965894	.	.
chr8	1373066	1373472	AF067845.5	ENSG00000282160.1
chr8	4991446	4995113	CSMD1	ENSG00000183117.19
chr8	9903240	9904133	LINC00599	ENSG00000253230.9
chr8	22066329	22067002	DMTN	ENSG00000158856.18
chr8	24942190	24942634	.	.
chr8	33599397	33599997	DUSP26	ENSG00000133878.9
chr8	49909710	49910300	SNTG1	ENSG00000147481.17
chr8	53250743	53251883	OPRK1	ENSG00000082556.13
chr8	58145608	58146855	.	.
chr8	59117575	59120187	TOX	ENSG00000198846.6
chr8	78804446	78805168	IL7	ENSG00000104432.14
chr8	94948523	94950144	TP53INP1	ENSG00000164938.14
chr8	126556431	126558525	LRATD2,PCAT1	ENSG00000168672.4,ENSG00000253438.4
chr8	131040003	131042503	ADCY8	ENSG00000155897.10
chr8	141518085	141518929	.	.
chr8	142776863	142777995	LYNX1,LYNX1-SLURP2	ENSG00000180155.20,ENSG00000284505.1
chr8	143597067	143599681	EEF1D,TIGD5	ENSG00000104529.17,ENSG00000179886.6
chr8	143705595	143705837	.	.
chr9	112916	114839	LINC01388	ENSG00000231808.2
chr9	841374	843364	DMRT1	ENSG00000137090.12
chr9	4297817	4300182	GLIS3	ENSG00000107249.23
chr9	29212173	29212821	.	.
chr9	29213525	29213819	.	.
chr9	29214698	29214936	.	.
chr9	70043920	70044616	MAMDC2	ENSG00000165072.10
chr9	89604856	89606496	GADD45G	ENSG00000130222.11
chr9	96777743	96778190	ZNF510	ENSG00000081386.12
chr9	113059791	113061136	.	.
chr9	119368808	119369936	BRINP1	ENSG00000078725.13
chr9	121369779	121370817	STOM	ENSG00000148175.13
chr9	124450345	124450785	ADGRD2	ENSG00000180264.11
chr9	126671487	126671691	.	.
chr9	129110345	129111627	CRAT,PTPA	ENSG00000095321.17,ENSG00000119383.19
chr9	129482122	129483453	LINC00963	ENSG00000204054.14
chr9	132161326	132164591	NTNG2	ENSG00000196358.11
chr9	133585890	133586154	FAM163B	ENSG00000196990.9
chr9	135088617	135089006	OLFM1	ENSG00000130558.19
chrX	9944545	9944928	.	.
chrX	10117143	10117719	.	.
chrX	12974988	12976480	TMSB4X	ENSG00000205542.11
chrX	17655265	17656363	NHS	ENSG00000188158.15
chrX	21373717	21375290	CNKSR2	ENSG00000149970.16
chrX	36957432	36958276	.	.
chrX	36985437	36986451	.	.
chrX	40151776	40156950	.	.
chrX	43654782	43655545	MAOA	ENSG00000189221.9
chrX	45850839	45851872	LINC02595	ENSG00000231566.2
chrX	51617999	51618925	CENPVL3	ENSG00000224109.3
chrX	67543963	67544235	AR	ENSG00000169083.17
chrX	70444906	70445505	DLG3	ENSG00000082458.12
chrX	71253962	71254437	ZMYM3	ENSG00000147130.14
chrX	91781685	91782270	.	.
chrX	104565113	104565486	IL1RAPL2	ENSG00000189108.13
chrX	105822341	105823117	NRK	ENSG00000123572.17
chrX	115968702	115969064	DANT2	ENSG00000235244.4
chrX	119150556	119151102	KIAA1210	ENSG00000250423.2
chrX	119468195	119469355	SLC25A5,SLC25A5-AS1	ENSG00000005022.6,ENSG00000224281.5
chrX	119990533	119991708	RHOXF1P3	ENSG00000282933.2
chrX	129979766	129984714	BCORL1	ENSG00000085185.15
chrX	137569019	137569497	ZIC3	ENSG00000156925.12
chrX	143633594	143635126	SLITRK4	ENSG00000179542.16
chrX	145630903	145631800	.	.
chrX	151974208	151974899	GABRE	ENSG00000102287.19
chrX	153828654	153829165	PDZD4	ENSG00000067840.12
chrX	153829491	153830882	PDZD4	ENSG00000067840.12
chrX	154546678	154547921	G6PD,IKBKG	ENSG00000160211.19,ENSG00000269335.5
